# Supplementary material for: Size-Adjustable Microdroplets Generation Based on Microinjection
Source: Micromachines (Basel). 2017 Mar 12;8(3):88. doi: 10.3390/mi8030088 (PMC6189902; doi:10.3390/mi8030088)
Supplement: Supplementary file 1 [file micromachines-08-00088-s001.zip]

Archive with 3 entries (2 files):
- movies/Video S1 - The process of microdroplets generation for Figure 11(a–f).mp4
- movies/Video S2 - The process of microdroplets generation for Figure 12(a–f).mp4
- movies/
